# Supplementary material for: Suitable Habitats of Two Tea Pests for Management Guidance in China Under Climate Change
Source: Insects. 2026 Jul 20;17(7):740. doi: 10.3390/insects17070740 (PMC13411802; doi:10.3390/insects17070740)
Supplement: Supplementary file 1 [file insects-17-00740-s001.zip]

Archive with 1 entries (1 files):
- insects-4414840-supplementary.pdf
